# Supplementary material for: A supervised machine learning statistical design of experiment approach to modeling the barriers to effective snakebite treatment in Ghana
Source: PLoS Negl Trop Dis. 2024 Dec 13;18(12):e0012736. doi: 10.1371/journal.pntd.0012736 (PMC11676561; doi:10.1371/journal.pntd.0012736)
Supplement: S1 Data — (XLSX) [file pntd.0012736.s001.xlsx]

## Sheet: S1
cs	1	2	3	4	5	6	7	8	9	10	11	12	13	14	15	16	17	18	19	20	21	22	23	24	25	26	27	28	29	30	31	32	33	34	35	36	37	38	39	40	41	42	43	44	45	46	47	48	49
ppt	Health centre/ Clinic	.	.	.	.	.	.	.	.	.	.	.	.	.	.	.	.	.	.	.	.	.	.	.	.	.	.	.	.	.	.	.	.	.	.	.	.	.	.	.	.	.	.	.	.	.	.	.	.
X_1	1	1	0	0	0	0	0	0	1	0	0	0	0	0	0	0	0	0	0	1	0	0	0	1	0	0	0	0	0	0	0	0	0	1	0	0	1	0	1	0	0	0	0	1	1	0	0	0	0
X_1 2	4	4	2	2	2	2	2	2	4	2	2	2	2	2	2	2	2	2	2	4	2	2	2	4	2	2	2	2	2	2	2	2	2	4	2	2	4	2	4	2	2	2	2	4	4	2	2	2	2
X_1 3	0	0	0	1	0	0	0	0	0	0	0	1	0	0	0	0	1	0	1	0	0	1	0	0	1	0	1	0	0	0	0	0	0	0	0	1	0	1	0	0	0	0	0	0	0	0	1	0	0
X_1 4	0	0	0	0	0	1	0	0	0	1	0	0	0	1	1	0	0	1	0	0	1	0	0	0	0	0	0	0	0	0	0	0	1	0	0	0	0	0	0	0	0	0	0	0	0	0	0	0	0
X_1 5	1	0	0	0	1	0	0	0	0	0	1	0	0	0	0	0	0	0	1	0	1	0	0	0	1	1	1	1	0	1	0	1	0	0	0	0	0	0	0	0	1	1	0	0	1	0	0	1	0
[truncated: 5,000 more columns]

## Sheet: S_2
cx 2								1	2					2	1										2		1				2			1								2		1
